# Supplementary material for: Piwi–piRNA complexes induce stepwise changes in nuclear architecture at target loci
Source: EMBO J. 2021 Aug 2;40(18):e108345. doi: 10.15252/embj.2021108345 (PMC8441340; doi:10.15252/embj.2021108345)
Supplement: Supplementary file 3 — Table EV1 [file EMBJ-40-e108345-s007.xlsx]

## Sheet: Sheet1
Table EV1. Candidate proteins detected from ChEP analysis.
Protein IDs	log2 FC	logP	Bonferroni adjusted p-value	Rank	LFQ intensity
					EGFP01	EGFP02	EGFP03	EGFP04	EGFP05	EGFP06	siPIWI01	siPIWI02	siPIWI03	siPIWI04	siPIWI05	siPIWI06
sp|P48610|KARG_DROME	-2.17605	7.20167	3.62662e-05	1	285100000	250480000	203880000	231700000	200510000	188560000	56787000	44206000	55807000	61004000	41542000	39186000
sp|P27864|RRP1_DROME	-1.24452	5.51406	0.00176651	2	72658000	79523000	104180000	104880000	162930000	135230000	30851000	35253000	52905000	46118000	51918000	53846000
sp|Q9W3Y0|ZN593_DROME	-1.13069	5.21054	0.00355335	3	28165000	27214000	33450000	31796000	41562000	39893000	11004000	10076000	16505000	17597000	19436000	18540000
sp|Q9VGN9|RLP24_DROME	-1.05897	4.83891	0.00836118	4	32363000	25127000	30555000	27426000	32615000	40996000	12245000	11088000	17072000	15132000	17306000	17182000
sp|Q94523|SDHA_DROME	0.772092	4.67977	0.0120617	5	31894000	31167000	32836000	29605000	15640000	15854000	56210000	52942000	49557000	50959000	28955000	27008000
sp|Q24560|TBB1_DROME	0.701709	4.6677	0.0124015	6	915150000	884380000	906120000	822460000	776800000	780810000	1618600000	1526600000	1368800000	1283100000	1250700000	1236000000
sp|Q9V3P0|PRDX1_DROME	0.657345	4.66454	0.0124921	7	276840000	262070000	232210000	238990000	240130000	250770000	424440000	461020000	357810000	359480000	379430000	387590000
sp|P15348|TOP2_DROME	-0.560645	4.59017	0.0148253	8	168490000	175700000	199620000	193590000	274660000	263930000	113650000	116570000	143930000	145650000	164540000	173550000
sp|P54362|AP3D_DROME	-0.938752	4.55396	0.0161143	9	21070000	19977000	17308000	20862000	22015000	17269000	8710300	10654000	7635600	12656000	11688000	10442000
sp|Q9VLK2|Y3096_DROME	-1.5464	4.49602	0.0184144	10	52182000	55363000	90848000	84761000	153020000	168990000	24468000	20359000	34170000	36782000	33141000	32258000
sp|Q9I7K0|JUPIT_DROME	-0.451012	4.45227	0.0203662	11	78705000	79626000	91922000	90586000	96403000	94417000	61476000	63469000	66601000	64738000	65771000	65105000
sp|P49735|MCM2_DROME	-0.677493	4.43878	0.0210084	12	12625000	12893000	16355000	16043000	22982000	18193000	7698600	9314700	10284000	10431000	11859000	11357000
sp|Q9W1I9|FKBP6_DROME	-1.90683	4.41714	0.0220819	13	45810000	56405000	38872000	52330000	52748000	36779000	6905300	11604000	19038000	18171000	7948200	9412600
sp|Q8MLV1|LBR_DROME	-1.30072	4.35103	0.0257129	14	8755000	6942000	14249000	16602000	15540000	19639000	3123500	4268900	6256500	6127900	5088200	6445800
sp|A1A708|Y4951_DROME	-0.663547	4.28963	0.0296176	15	6833700	7614200	9335400	8317900	10573000	10964000	4140200	4369100	5955800	6363500	6105200	6883600
sp|P08928|LAM0_DROME	-0.897934	4.28657	0.0298265	16	305440000	324800000	415550000	409250000	574490000	564600000	168130000	213900000	232410000	238640000	259330000	235500000
sp|Q03427|LAMC_DROME	-0.925093	4.28282	0.0300855	17	48948000	52083000	79233000	77104000	101460000	99566000	21790000	28695000	54963000	36998000	47166000	52308000
sp|Q02645|HTS_DROME	0.827862	4.25565	0.0320277	18	41267000	39124000	37125000	35917000	36947000	35593000	62160000	67784000	72477000	65605000	66042000	65676000
sp|P29845|HSP7E_DROME	0.854782	4.2525	0.0322612	19	127660000	132340000	125280000	131100000	77612000	82436000	249540000	259060000	221950000	211210000	148650000	135250000
sp|P25843|PROF_DROME	-0.58487	4.22731	0.0341872	20	109980000	116800000	133060000	118660000	126270000	118850000	78743000	68087000	99267000	77970000	88306000	71177000
sp|Q9VEJ2|NOP14_DROME	-0.883709	4.20029	0.036382	21	10423000	11874000	16782000	16308000	19813000	19906000	6543100	6312800	11021000	8994600	8322800	9238400
sp|P02255|H1_DROME	-0.6788	4.09534	0.0463267	22	428440000	422250000	536830000	476770000	657350000	658120000	243700000	267560000	399960000	326910000	356640000	376700000
sp|P16371|GROU_DROME	-0.955362	4.07794	0.0482204	23	40778000	41182000	37618000	41237000	44153000	52738000	16784000	18034000	23720000	21346000	28633000	23631000
sp|Q8I0G5|COPG_DROME	0.451899	4.0766	0.04837	24	30940000	31961000	30276000	28202000	29030000	29447000	41944000	42278000	37687000	40303000	40507000	42974000
sp|Q86B87|MMD4_DROME	-0.544876	4.06302	0.0499059	25	21280000	20184000	25468000	23313000	29282000	26696000	13010000	12933000	17080000	18039000	19151000	20346000
