# Supplementary material for: Piwi–piRNA complexes induce stepwise changes in nuclear architecture at target loci
Source: EMBO J. 2021 Aug 2;40(18):e108345. doi: 10.15252/embj.2021108345 (PMC8441340; doi:10.15252/embj.2021108345)
Supplement: Supplementary file 4 — Table EV2 [file EMBJ-40-e108345-s001.xlsx]

## Sheet: Sheet1
Table EV2. Oligonucleotides used in this study.
Experiment	Name	Sequence
Vector constructions	pNDamMyc-Lam-cloning_F	CGCAGATCTGCGGCCGCGGATGTCGAGCAAATCCCG
	pNDamMyc-Lam-cloning_R	AATTAGGCCTTCTAGATTACATAATGGCGCACTTCT
siRNAs	siEGFP-sense	GGCAAGCUGACCCUGAAGUtt
	siEGFP-antisense	ACUUCAGGGUCAGCUUGCCtt
	siPiwi-sense	GCUCCCAGGCGUGAAGGUGtt
	siPiwi-antisense	CACCUUCACGCCUGGGAGCtt
	siLam-sense	GACCTGAATGAGGCGCTAAtt
	siLam-antisense	TTAGCGCCTCATTCAGGTCtt
	siLamC-sense	GGAGGAACTGCAGCATTTGtt
	siLamC-antisense	CAAATGCTGCAGTTCCTCCtt
	Nxf2-siRNA_sense	CGAAAUCACAGUGCACCAUtt
	Nxf2-siRNA_antisense	AUGGUGCACUGUGAUUUCGtt
	siH1-sense	GAAAGAUCCAGAUGCACCCtt
	siH1-antisense	GGGUGCAUCUGGAUCUUUCtt
	siHP1a-sense	GAUCUUGGGUGCCUCCGACtt
	siHP1a-antisense	GUCGGAGGCACCCAAGAUCtt
	siEgg-sense	GGTCACAAGCGTATTAGCTtt
	siEgg-antisense	AGCUAAUACGCUUGUGACCtt
ChIP-qPCR	Fluc_4_ChIPfor	GCCGAAGACGCCAAAAACAT
	Fluc_300_ChIPrev	TCCGATAAATAACGCGCCCA
RT-qPCR	RP49-F	CCGCTTCAAGGGACAGTATCTG
	RP49-R	ATCTCGCCGCAGTAAACGC
	mdg1-F	AACAGAAACGCCAGCAACAGC
	mdg1-R	CGTTCCCATGTCCGTTGTGAT
	gypsy-F	CTTAAAGGTTGTGGCGGGTA
	gypsy-R	TGTAGACAGCATCCTATTTCTTGC
	roo-F	CGTCTGCAATGTACTGGCTCT
	roo-R	CGGCACTCCACTAACTTCTCC

## Sheet: notes
vector constructions							vector constructions
H1-F	ATTGAATTCATGTCTGATTCTGCAGTTGC		pAcにクローニング，EcoRI -> NotI				H1-F	ATTGAATTCATGTCTGATTCTGCAGTTGC
H1-R	ATTGCGGCCGCTTACTTTTTGGCAGCCGTAG						H1-R	ATTGCGGCCGCTTACTTTTTGGCAGCCGTAG
H1mutagenesis	ggcagaggccgacagtttaaacgatcccgacgcgccttttcccttagtttgaataagctttcc	ggaaagcttattcaaactaagggaaaaggcgcgtcgggatcgtttaaactgtcggcctctgcc					H1mutagenesis	GGCAGAGGCCGACAGTTTAAACGATCCCGACGCGCCTTTTCCCTTAGTTTGAATAAGCTTTCC	GGAAAGCTTATTCAAACTAAGGGAAAAGGCGCGTCGGGATCGTTTAAACTGTCGGCCTCTGCC
H1delN	ATTGAATTCATGTCTGCGACGCCGTCACATCC	H1 primer					H1delN	ATTGAATTCATGTCTGCGACGCCGTCACATCC	H1 primer
H1delC	H1primer	ATTGCGGCCGCTTACTTTGCCTTCGGATCCTTTT					H1delC	H1primer	ATTGCGGCCGCTTACTTTGCCTTCGGATCCTTTT
siRNAs							siRNAs
siEGFP	GGCAAGCUGACCCUGAAGUtt						siEGFP	GGCAAGCUGACCCUGAAGUtt
siLuc	CGUACGCGGAAUACUUCGAtt						siLuc	CGUACGCGGAAUACUUCGAtt
siPiwi	GCUCCCAGGCGUGAAGGUGTT						siPiwi	GCUCCCAGGCGUGAAGGUGTT
siH1	GAAAGATCCAGATGCACCCTT	GGGTGCATCTGGATCTTTCTT					siH1	GAAAGATCCAGATGCACCCTT	GGGTGCATCTGGATCTTTCTT
Northern blot							Northern blot
endo-siRNA-sl1	GGAGCGAACTTGTTGGAGTCAA						endo-siRNA-sl1	GGAGCGAACTTGTTGGAGTCAA
tj-piRNA	GGTAATGGGAATGCACTTCTCTTGAA						tj-piRNA	GGTAATGGGAATGCACTTCTCTTGAA
Idefix-piRNA	AAACTACTGGCAATCGTTTGGGAA						Idefix-piRNA	AAACTACTGGCAATCGTTTGGGAA
ChIP-qPCR							ChIP-qPCR
mdg1-ChIP	ATGCGAATTCAGGATGTACG	AGGGAGATCTCTTGTGACAGC					mdg1-ChIP	ATGCGAATTCAGGATGTACG	AGGGAGATCTCTTGTGACAGC
roo -ChIP	ACATGGGTGCATTGCTCAAA	CGGGCACATCTGCCTATCTT					roo -ChIP	ACATGGGTGCATTGCTCAAA	CGGGCACATCTGCCTATCTT
frogger-ChIP	TGCATATCATCTGTTTGGCAAC	TGAGATGTGATTAGGGTGAATGC					frogger-ChIP	TGCATATCATCTGTTTGGCAAC	TGAGATGTGATTAGGGTGAATGC
krimp promoter ChIP	GGCGTTGAAAGCTTCGATTA	ATTATTGAACAGCCGCCAAA					krimp promoter ChIP	GGCGTTGAAAGCTTCGATTA	ATTATTGAACAGCCGCCAAA
qPCR							qPCR
RP49	CCGCTTCAAGGGACAGTATCTG	ATCTCGCCGCAGTAAACGC					RP49	CCGCTTCAAGGGACAGTATCTG	ATCTCGCCGCAGTAAACGC
mdg1	AACAGAAACGCCAGCAACAGC	CGTTCCCATGTCCGTTGTGAT					mdg1	AACAGAAACGCCAGCAACAGC	CGTTCCCATGTCCGTTGTGAT
gypsy	CTTAAAGGTTGTGGCGGGTA	TGTAGACAGCATCCTATTTCTTGC					gypsy	CTTAAAGGTTGTGGCGGGTA	TGTAGACAGCATCCTATTTCTTGC
frogger	CGTCTGCAATGTACTGGCTCT,	CGGCACTCCACTAACTTCTCC					frogger	CGTCTGCAATGTACTGGCTCT,	CGGCACTCCACTAACTTCTCC
Het-A	CGCGCGGAACCCATCTTCAGA	CGCCGCAGTCGTTTGGTGAGT					Het-A	CGCGCGGAACCCATCTTCAGA	CGCCGCAGTCGTTTGGTGAGT
roo	CGTCTGCAATGTACTGGCTCT,	CGGCACTCCACTAACTTCTCC					roo	CGTCTGCAATGTACTGGCTCT,	CGGCACTCCACTAACTTCTCC
