# Supplementary material for: Piwi–piRNA complexes induce stepwise changes in nuclear architecture at target loci
Source: EMBO J. 2021 Aug 2;40(18):e108345. doi: 10.15252/embj.2021108345 (PMC8441340; doi:10.15252/embj.2021108345)
Supplement: Supplementary file 5 — Table EV3 [file EMBJ-40-e108345-s006.xlsx]

## Sheet: FISH oligos
Table EV3. Oligonucleotide probe sequences used for oligo-FISH analysis.
			Target sequence
	#	oligo sequence	length	GC%	Tm	reference genome position
piRNA target	1	GCATCGACTCGTACACAGCCGGAAGCCTATTGGATTCAAATCTAGCTTTCACGTGACTACGTTCGTGGAC	32	0.40625	37.44	chr2L: 429,791–429,822
	2	GCATCGACTCGTACACAGCGCGAGACGACGATTCCGATTCTCAAGCGTGACTACGTTCGTGGAC	26	0.538462	37.47	chr2L: 429,836–429,867
	3	GCATCGACTCGTACACAGCGTAGCCAACTACATAGTGTGTGCGTCCCGTGACTACGTTCGTGGAC	27	0.518519	37.35	chr2L: 429,937–429,968
	4	GCATCGACTCGTACACAGCAGCCCAAGAGAGAATTCGAATTCGAAAGAAGCGTGACTACGTTCGTGGAC	31	0.419355	37.44	chr2L: 429,969–429,997
	5	GCATCGACTCGTACACAGCTTTTGCCCCTGCTCAGCGAAACCGAACGTGACTACGTTCGTGGAC	26	0.538462	41.52	chr2L: 429,998–430,026
	6	GCATCGACTCGTACACAGCATGCTTTGCTGTCCCGACGATCTGTTCGTGACTACGTTCGTGGAC	26	0.5	39.01	chr2L: 430,030–430,055
	7	GCATCGACTCGTACACAGCCTCTGTGTGTGTCTGGGCGATCTGGTCGTGACTACGTTCGTGGAC	26	0.576923	40.19	chr2L: 430,061–430,086
	8	GCATCGACTCGTACACAGCAGTGCGAAAACGAAGCGCGCTGTTTTCGTGACTACGTTCGTGGAC	26	0.5	40.88	chr2L: 430,087–430,117
	9	GCATCGACTCGTACACAGCGTGGTTTTAAGGCGCGTTTTCCCAAAACGTGACTACGTTCGTGGAC	27	0.444444	37.61	chr2L: 430,131–430,156
	10	GCATCGACTCGTACACAGCGGCAGTTGTTGTTGCGGCTGAATTTTCGTGACTACGTTCGTGGAC	26	0.461538	37.82	chr2L: 430,157–430,182
	11	GCATCGACTCGTACACAGCAATGCCGTTTGCTGGGTTGTTGTTTTCGTGACTACGTTCGTGGAC	26	0.423077	37.37	chr2L: 430,202–430,227
	12	GCATCGACTCGTACACAGCGAGCGCAACTGAGAGTATCTGTGTGCCGTGACTACGTTCGTGGAC	26	0.538462	37.7	chr2L: 430,320–430,348
	13	GCATCGACTCGTACACAGCCAGCGTCGCACATACTTTAATCAAAACTCACTCGTGACTACGTTCGTGGAC	32	0.40625	38.11	chr2L: 430,349–430,379
	14	GCATCGACTCGTACACAGCCTGACCTCTTCCACTTCCACGACGCGCGTGACTACGTTCGTGGAC	26	0.615385	40.88	chr2L: 430,387–430,412
	15	GCATCGACTCGTACACAGCGTTTCGCGTAATCCACAATAACTGGCTTTTCGTGACTACGTTCGTGGAC	30	0.4	37.06	chr2L: 430,501–430,532
	16	GCATCGACTCGTACACAGCACCACTCTATATCTGCACGTGTATCTGTCCCGTGACTACGTTCGTGGAC	30	0.466667	37.55	chr2L: 430,533–430,558
	17	GCATCGACTCGTACACAGCGTTTTGTTTGCCGTTTTCAGGGAGTCATTCGTGACTACGTTCGTGGAC	29	0.413793	37.33	chr2L: 430,559–430,584
	18	GCATCGACTCGTACACAGCCCGAAATGGGTTAATTGCACAATTCGCTGAATCGTGACTACGTTCGTGGAC	32	0.40625	39.02	chr2L: 430,585–430,611
	19	GCATCGACTCGTACACAGCTGACACAATAGTACTCTAAACAGCTTCCCCATCGTGACTACGTTCGTGGAC	32	0.40625	37.64	chr2L: 430,612–430,637
	20	GCATCGACTCGTACACAGCTGGATCCCGAGATAAGTGAAACCCTGTCGTGACTACGTTCGTGGAC	27	0.481481	37.4	chr2L: 430,666–430,697
	21	GCATCGACTCGTACACAGCGGCTTAAAGGATACCCTGTTAGGATAGCAGATCGTGACTACGTTCGTGGAC	32	0.4375	37.66	chr2L: 430,706–430,737
	22	GCATCGACTCGTACACAGCGTGTGAGTAGTGGAATTCCAATGGCTTATCTCCGTGACTACGTTCGTGGAC	32	0.4375	37.4	chr2L: 430,885–430,916
	23	GCATCGACTCGTACACAGCCGCACACAGCGATACACAAACCCGATCGTGACTACGTTCGTGGAC	26	0.538462	39.78	chr2L: 430,917–430,942
	24	GCATCGACTCGTACACAGCCTTAACGAAGCCGCGTTTAACGAAAAGAGCGTGACTACGTTCGTGGAC	29	0.448276	37.23	chr2L: 430,943–430,974
	25	GCATCGACTCGTACACAGCCGGTTACCGTTGACGTTTAGCGATATACTGACGTGACTACGTTCGTGGAC	31	0.451613	38.38	chr2L: 430,975–431,001
	26	GCATCGACTCGTACACAGCGTGCGTGCGGTGTGCATTTAAGATCTCGTGACTACGTTCGTGGAC	26	0.5	38.4	chr2L: 431,080–431,105
	27	GCATCGACTCGTACACAGCCCGAACTTCACTTTAAGCAACTGAATCTGTGTCGTGACTACGTTCGTGGAC	32	0.40625	37.91	chr2L: 431,106–431,136
	28	GCATCGACTCGTACACAGCTCAGAACTAGTTGCACCAACACCAACAAAACGTGACTACGTTCGTGGAC	30	0.4	37.78	chr2L: 431,137–431,165
	29	GCATCGACTCGTACACAGCACCAACTTTTCGGAGTTGACTTCAGCTTTTCGTGACTACGTTCGTGGAC	30	0.4	37.82	chr2L: 431,199–431,224
	30	GCATCGACTCGTACACAGCGCTGTTGCTGACTGCTTTATTTGTTGTAGTTGCGTGACTACGTTCGTGGAC	32	0.40625	37.65	chr2L: 431,225–431,255
	31	GCATCGACTCGTACACAGCGTGGAGTCGTTGTTGTTGCGCGAAAGCGTGACTACGTTCGTGGAC	26	0.538462	39.23	chr2L: 431,256–431,281
	32	GCATCGACTCGTACACAGCAACACCAGAACAATTGCACACGCGGGCGTGACTACGTTCGTGGAC	26	0.538462	40.63	chr2L: 431,357–431,382
	33	GCATCGACTCGTACACAGCCAGTCAACAGCGATCGGGTCGCATTCCGTGACTACGTTCGTGGAC	26	0.576923	39.99	chr2L: 431,383–431,408
	34	GCATCGACTCGTACACAGCCCGATCTATTGATTTGGCTATCGATAAGTGCCCGTGACTACGTTCGTGGAC	32	0.4375	37.53	chr2L: 431,411–431,442
	35	GCATCGACTCGTACACAGCTTTTCTTACCTTAAGCCGCTGCAGAAGTCGTGACTACGTTCGTGGAC	28	0.428571	37.21	chr2L: 431,457–431,482
	36	GCATCGACTCGTACACAGCCCGGGGAAATGGCCCCATATGGGTACCGTGACTACGTTCGTGGAC	26	0.615385	40.91	chr2L: 431,504–431,533
	37	GCATCGACTCGTACACAGCGACGTTGGCGATTTTATGGTTGACAGATAAGACGTGACTACGTTCGTGGAC	32	0.40625	37.67	chr2L: 431,534–431,560
	38	GCATCGACTCGTACACAGCCCGTAGAGTGTCAAGTTTGACTGACATTTGATCGTGACTACGTTCGTGGAC	32	0.40625	37.39	chr2L: 431,587–431,616
	39	GCATCGACTCGTACACAGCGCAAAGATACTTTAGGGCCGCATAGAAAATGTCGTGACTACGTTCGTGGAC	32	0.40625	37.99	chr2L: 431,632–431,657
	40	GCATCGACTCGTACACAGCCCGTTTAAGTCGCCTATTAGCCATAGAACCTACGTGACTACGTTCGTGGAC	32	0.4375	37.88	chr2L: 431,670–431,701
	41	GCATCGACTCGTACACAGCCCGGATCAGTCTGACTACAAGAGATCTAGAGTCGTGACTACGTTCGTGGAC	32	0.46875	38.08	chr2L: 431,703–431,728
	42	GCATCGACTCGTACACAGCAGCCTATGGTGTAAGGGAATTTGAGTAAAGGTCGTGACTACGTTCGTGGAC	32	0.40625	37.91	chr2L: 431,729–431,754
	43	GCATCGACTCGTACACAGCCCCTGTTTGGGATACAACGGGAAGAATTAAAACGTGACTACGTTCGTGGAC	32	0.40625	37.74	chr2L: 431,755–431,780
	44	GCATCGACTCGTACACAGCGTGTACTTTGCGTTGTGGTGTCTGCTATACGTGACTACGTTCGTGGAC	29	0.448276	37.41	chr2L: 431,782–431,807
	45	GCATCGACTCGTACACAGCACAACTCGCACAGCCTTTGATTTCTTTGACGTGACTACGTTCGTGGAC	29	0.413793	38.01	chr2L: 431,808–431,839
	46	GCATCGACTCGTACACAGCCATTCCGGTGAGGCGGGGTTTCGATGCGTGACTACGTTCGTGGAC	26	0.615385	41.59	chr2L: 431,840–431,865
	47	GCATCGACTCGTACACAGCGTGGTGGGGCAGGGGTAGAAATTGGGCGTGACTACGTTCGTGGAC	26	0.615385	41.19	chr2L: 431,879–431,904
	48	GCATCGACTCGTACACAGCTGGACATAACTTGTTGACTGAAGTCAGGGAACGTGACTACGTTCGTGGAC	31	0.419355	38.03	chr2L: 431,940–431,971
	49	GCATCGACTCGTACACAGCATTGGAGAGTCAAGGGGTCGGGGTCGCGTGACTACGTTCGTGGAC	26	0.615385	41.6	chr2L: 432,029–432,058
	50	GCATCGACTCGTACACAGCACCCGGCCAAAAGTCGAAGACTCAGACGTGACTACGTTCGTGGAC	26	0.538462	39.96	chr2L: 432,099–432,126
	51	GCATCGACTCGTACACAGCATCGAAGTTGTGCCCCGGTGCCAAACCGTGACTACGTTCGTGGAC	26	0.576923	41.98	chr2L: 432,127–432,156
	52	GCATCGACTCGTACACAGCCCAGTTCGTCCAAGGGGCTACTTAGAAAACGTGACTACGTTCGTGGAC	29	0.482759	38.43	chr2L: 432,157–432,182
	53	GCATCGACTCGTACACAGCGGGGATCAGTGTAAGCCAAGTAAGGTTTTAACGTGACTACGTTCGTGGAC	31	0.419355	37.11	chr2L: 432,189–432,217
	54	GCATCGACTCGTACACAGCAATATGCGGCATACACACGCCCCACGCGTGACTACGTTCGTGGAC	26	0.576923	41.62	chr2L: 432,233–432,264
	55	GCATCGACTCGTACACAGCCAGCATAATGTGAGCTTGATTTGCTGGATTCTCGTGACTACGTTCGTGGAC	32	0.40625	38.17	chr2L: 432,345–432,376
	56	GCATCGACTCGTACACAGCCGATATCGTCACTTGGGCGCATTCCTCGTGACTACGTTCGTGGAC	26	0.538462	39.09	chr2L: 432,387–432,418
	57	GCATCGACTCGTACACAGCGCCTCTATCGGCGTCCTCTGCTGCTACGTGACTACGTTCGTGGAC	26	0.615385	41.54	chr2L: 432,432–432,463
	58	GCATCGACTCGTACACAGCATCGGAACTTGAGGGTCTGAAGACTCTCGTGACTACGTTCGTGGAC	27	0.481481	37.07	chr2L: 432,560–432,591
	59	GCATCGACTCGTACACAGCGATGCACTGGACGAGGGAGAATCGGACGTGACTACGTTCGTGGAC	26	0.576923	39.86	chr2L: 432,592–432,618
	60	GCATCGACTCGTACACAGCGCGCTAGCCATCGATGCGACTATCTTATAAATCGTGACTACGTTCGTGGAC	32	0.4375	38.69	chr2L: 432,645–432,676
	61	GCATCGACTCGTACACAGCTGCATCGCCGTCGATCGTTCTGACAACGTGACTACGTTCGTGGAC	26	0.538462	40.7	chr2L: 432,677–432,702
	62	GCATCGACTCGTACACAGCACGGTTGAAATTCCAAACCCGGGAATAACGTGACTACGTTCGTGGAC	28	0.428571	37.52	chr2L: 432,739–432,766
	63	GCATCGACTCGTACACAGCAGCAATTGTTCCAGGGATCCCGATGGCGTGACTACGTTCGTGGAC	26	0.538462	39.04	chr2L: 432,767–432,792
	64	GCATCGACTCGTACACAGCGTCTGATTGCCAAGCGGTTTCTGATTTCCGTGACTACGTTCGTGGAC	28	0.464286	37.16	chr2L: 432,793–432,820
	65	GCATCGACTCGTACACAGCGTGTTTTCACCCGTTTGTTTATCTTTCGCTGACGTGACTACGTTCGTGGAC	32	0.40625	38.59	chr2L: 432,835–432,866
	66	GCATCGACTCGTACACAGCCTTAAAGCTTATCGACTGATACCCAAAGCGTCGTGACTACGTTCGTGGAC	31	0.419355	37.28	chr2L: 432,867–432,897
	67	GCATCGACTCGTACACAGCTCTGTCCGCAGATACAGTTACCCATATGTATCGTGACTACGTTCGTGGAC	31	0.419355	37.12	chr2L: 432,943–432,973
	68	GCATCGACTCGTACACAGCGGGGAATACATGTGTACTTGCCGAGATATAGACGTGACTACGTTCGTGGAC	32	0.4375	37.59	chr2L: 432,978–433,009
	69	GCATCGACTCGTACACAGCGAGATGTAGACGTCAGTGCTCAATCGAAAACGTGACTACGTTCGTGGAC	30	0.433333	37.09	chr2L: 433,038–433,067
	70	GCATCGACTCGTACACAGCTGGAGATCAAGAGATACGCACGGAGATGCGTGACTACGTTCGTGGAC	28	0.5	37.84	chr2L: 433,068–433,095
	71	GCATCGACTCGTACACAGCCCCATTGCCTGAGGTCAAGTGTGATGCGTGACTACGTTCGTGGAC	26	0.538462	37.86	chr2L: 433,096–433,121
	72	GCATCGACTCGTACACAGCTGTTGCTGTTGTCAGCTTCAATGCAAAAGCGTGACTACGTTCGTGGAC	29	0.413793	37.69	chr2L: 433,122–433,150
	73	GCATCGACTCGTACACAGCCTGCGTGCAGGAATTTCAGTTTACGAAATTCGTGACTACGTTCGTGGAC	30	0.4	37.22	chr2L: 433,178–433,207
	74	GCATCGACTCGTACACAGCGAGTTTTCAATGTTCGCACACGCATATCAACGTGACTACGTTCGTGGAC	30	0.4	37.21	chr2L: 433,208–433,237
	75	GCATCGACTCGTACACAGCTGAATTGTTCGAGGCAATGAGCAACCACGTGACTACGTTCGTGGAC	27	0.444444	37.81	chr2L: 433,238–433,264
	76	GCATCGACTCGTACACAGCCAGGGTATCTTGGGTTAAATGAATGCGCTATACGTGACTACGTTCGTGGAC	32	0.40625	37.15	chr2L: 433,530–433,561
	77	GCATCGACTCGTACACAGCGCGAAACTATGCTGCCATAATACCGTAGAAAACGTGACTACGTTCGTGGAC	32	0.40625	37.75	chr2L: 433,576–433,607
	78	GCATCGACTCGTACACAGCCACAATGAGAGCAGCAAACAGCAAGATACAAACGTGACTACGTTCGTGGAC	32	0.40625	38.53	chr2L: 433,655–433,686
	79	GCATCGACTCGTACACAGCGAACGAAGGTGGTAACGGTGGCGGAGCGTGACTACGTTCGTGGAC	26	0.615385	41.17	chr2L: 433,698–433,723
	80	GCATCGACTCGTACACAGCCACATCGCACCACTCTCCTCCACTGCCGTGACTACGTTCGTGGAC	26	0.615385	41.06	chr2L: 433,761–433,786
TAD -1	1	GCATCGACTCGTACACAGCAATCACCGCCAACAACAACCTGCCTTCGTGACTACGTTCGTGGAC	26	0.5	39.91	chr3L: 17,550,003–17,550,028
	2	GCATCGACTCGTACACAGCCGCTGCACGGATAAAGGAAACATACAACCCGTGACTACGTTCGTGGAC	29	0.482759	38.51	chr3L: 17,550,029–17,550,057
	3	GCATCGACTCGTACACAGCGAAACGGAGGTCCCCGCATAACCACGCGTGACTACGTTCGTGGAC	26	0.615385	41.3	chr3L: 17,550,058–17,550,083
	4	GCATCGACTCGTACACAGCAGCTGAATCAGCCAAAAGGGAATTACTAGGCGTGACTACGTTCGTGGAC	30	0.433333	37.14	chr3L: 17,550,147–17,550,172
	5	GCATCGACTCGTACACAGCCAAGCACGGCCGACAAAGAAAGAGCGCGTGACTACGTTCGTGGAC	26	0.576923	40.75	chr3L: 17,550,173–17,550,201
	6	GCATCGACTCGTACACAGCGAGTGTGGCTTAGCCGATGTGCCGTGCGTGACTACGTTCGTGGAC	26	0.615385	41.67	chr3L: 17,550,202–17,550,227
	7	GCATCGACTCGTACACAGCAAGTGTGCGGACCGCGGATTTAACCCCGTGACTACGTTCGTGGAC	26	0.576923	41.52	chr3L: 17,550,231–17,550,256
	8	GCATCGACTCGTACACAGCCAGTTTCCAGAAAACCTCACCACACCACGTGACTACGTTCGTGGAC	27	0.481481	37.5	chr3L: 17,550,257–17,550,282
	9	GCATCGACTCGTACACAGCGCCTGGTGTCGCGGTTAGTGTGTTTTCGTGACTACGTTCGTGGAC	26	0.538462	39.94	chr3L: 17,550,283–17,550,312
	10	GCATCGACTCGTACACAGCAACGACCCGTAATGGTTAAAGTGCCCCGTGACTACGTTCGTGGAC	26	0.5	37.56	chr3L: 17,550,313–17,550,342
	11	GCATCGACTCGTACACAGCGTCATGCGATTAAATGAAGGTGCTCAAAGTACCGTGACTACGTTCGTGGAC	32	0.40625	37.05	chr3L: 17,550,346–17,550,371
	12	GCATCGACTCGTACACAGCGGTGTTTGAGGATTGGCTTCAACCGACGTGACTACGTTCGTGGAC	26	0.5	37.76	chr3L: 17,550,372–17,550,397
	13	GCATCGACTCGTACACAGCCCATCGTCGGCTTTGAAGAAGTACGGCGTGACTACGTTCGTGGAC	26	0.538462	37.71	chr3L: 17,550,462–17,550,487
	14	GCATCGACTCGTACACAGCGGACATCATGGTTGTTCGATTCAGGAATGAAACGTGACTACGTTCGTGGAC	32	0.40625	37.91	chr3L: 17,550,501–17,550,528
	15	GCATCGACTCGTACACAGCCGGTCACCATTAAATCGATTGTGGCACGCGTGACTACGTTCGTGGAC	28	0.5	38.67	chr3L: 17,550,534–17,550,559
	16	GCATCGACTCGTACACAGCCCCACAGAAAGAAGTCACAAAATCTGGGACGTGACTACGTTCGTGGAC	29	0.448276	37.29	chr3L: 17,550,568–17,550,593
	17	GCATCGACTCGTACACAGCCATTTTGAGCTGTACAGGAATTCGGAATGTCTCGTGACTACGTTCGTGGAC	32	0.40625	37.71	chr3L: 17,550,620–17,550,646
	18	GCATCGACTCGTACACAGCGCAAGCGCAAGCGAACGGATTAGATTAATTTTCGTGACTACGTTCGTGGAC	32	0.40625	39.13	chr3L: 17,550,647–17,550,672
	19	GCATCGACTCGTACACAGCTGAGAAATCAGCTAAAGCCAGCCACAATATCGTGACTACGTTCGTGGAC	30	0.4	37.14	chr3L: 17,550,675–17,550,700
	20	GCATCGACTCGTACACAGCGCAAGATTTCTATGCTAGGCTAAGGCTAAGACCGTGACTACGTTCGTGGAC	32	0.4375	37.28	chr3L: 17,550,722–17,550,753
	21	GCATCGACTCGTACACAGCATGAGTCTCCTAGCCACGCCAATGCCCGTGACTACGTTCGTGGAC	26	0.576923	40.63	chr3L: 17,550,754–17,550,779
	22	GCATCGACTCGTACACAGCAACCCGAAATCCCAGATCCCCATCTCCGTGACTACGTTCGTGGAC	26	0.538462	38.17	chr3L: 17,550,795–17,550,826
	23	GCATCGACTCGTACACAGCTCCATTCCGAGGCGCAGTTTGCATGTCGTGACTACGTTCGTGGAC	26	0.538462	41.38	chr3L: 17,550,883–17,550,908
	24	GCATCGACTCGTACACAGCTCCCTTCCTCTTCGTACAGTTAGTTCCTACCGTGACTACGTTCGTGGAC	30	0.466667	37.05	chr3L: 17,551,217–17,551,248
	25	GCATCGACTCGTACACAGCGACACAGACACCAATACCAGCGCACTCGTGACTACGTTCGTGGAC	26	0.538462	39.15	chr3L: 17,551,285–17,551,316
	26	GCATCGACTCGTACACAGCTCCAAACCCAAATTGGAGTCTCCCAAAACGTGACTACGTTCGTGGAC	28	0.428571	37.28	chr3L: 17,551,317–17,551,342
	27	GCATCGACTCGTACACAGCCACAAACAAACACGCAGAGACGCGGCCGTGACTACGTTCGTGGAC	26	0.576923	41.25	chr3L: 17,551,355–17,551,384
	28	GCATCGACTCGTACACAGCGTCTCGTTTCGTTTCCGCCGCAGTCGCGTGACTACGTTCGTGGAC	26	0.615385	41.98	chr3L: 17,551,385–17,551,410
	29	GCATCGACTCGTACACAGCGGCGAAAGCAGTGCGAATAACTATGAATTGATCGTGACTACGTTCGTGGAC	32	0.40625	38.3	chr3L: 17,551,415–17,551,446
	30	GCATCGACTCGTACACAGCGTGTGAATGGAATCTGTGATGTGTTGTGGAATCGTGACTACGTTCGTGGAC	32	0.40625	38.05	chr3L: 17,551,462–17,551,493
	31	GCATCGACTCGTACACAGCGGAAAGCCTTATCGATCTGGCAGCCCCGTGACTACGTTCGTGGAC	26	0.576923	39.45	chr3L: 17,551,510–17,551,537
	32	GCATCGACTCGTACACAGCAGTGCTGGTTGTCCGACTAGGTATATAAACATCGTGACTACGTTCGTGGAC	32	0.40625	37.5	chr3L: 17,551,538–17,551,565
	33	GCATCGACTCGTACACAGCACCAATGATTCCACCAGCCCATAAAGTTTTCGTGACTACGTTCGTGGAC	30	0.4	37.73	chr3L: 17,551,566–17,551,597
	34	GCATCGACTCGTACACAGCGCCCTATACCGATCGTCATTTACTGTAACGTACGTGACTACGTTCGTGGAC	32	0.4375	37.81	chr3L: 17,551,598–17,551,626
	35	GCATCGACTCGTACACAGCAGCTGTGTGACATATTGCGTCCTCTTTTCGTGACTACGTTCGTGGAC	28	0.428571	37.24	chr3L: 17,551,627–17,551,657
	36	GCATCGACTCGTACACAGCGGCCAATTACAGGTCCAAAACGTTAGATTAGTCGTGACTACGTTCGTGGAC	32	0.40625	37.53	chr3L: 17,551,706–17,551,737
	37	GCATCGACTCGTACACAGCACGCATAGACCAATAACTCTACATATCCCCACGTGACTACGTTCGTGGAC	31	0.419355	37.16	chr3L: 17,551,910–17,551,941
	38	GCATCGACTCGTACACAGCCGAAGCAAGTAACAGTCACAAGCTAGCATAATCGTGACTACGTTCGTGGAC	32	0.40625	37.66	chr3L: 17,551,964–17,551,995
	39	GCATCGACTCGTACACAGCGTTGGATCGAAGTCATGGTATGTAGGTGAATTCGTGACTACGTTCGTGGAC	32	0.40625	37.03	chr3L: 17,552,008–17,552,039
	40	GCATCGACTCGTACACAGCGCCTGAGAATAGTAGAGATATGGATTGGCCTACGTGACTACGTTCGTGGAC	32	0.4375	37.13	chr3L: 17,552,090–17,552,119
	41	GCATCGACTCGTACACAGCAACGATCAGCTGGCCAATTCGCCAAGCGTGACTACGTTCGTGGAC	26	0.538462	40.16	chr3L: 17,552,264–17,552,295
	42	GCATCGACTCGTACACAGCTCGAGAAGGACAAGATCTGGTACTTCAGCCGTGACTACGTTCGTGGAC	29	0.482759	37.79	chr3L: 17,552,385–17,552,416
	43	GCATCGACTCGTACACAGCCCCGAATGGCTGGATAAGACCAACTAAATTATCGTGACTACGTTCGTGGAC	32	0.40625	37.16	chr3L: 17,552,443–17,552,474
	44	GCATCGACTCGTACACAGCGGACCTCATGACTCCACTCGATTATAAACGTACGTGACTACGTTCGTGGAC	32	0.4375	37.62	chr3L: 17,552,515–17,552,546
	45	GCATCGACTCGTACACAGCCCCGAAAGCATTTATACATGCTAAGCACGATACGTGACTACGTTCGTGGAC	32	0.40625	37.63	chr3L: 17,552,567–17,552,598
	46	GCATCGACTCGTACACAGCTCGATAGCCTAAATCAGTTGGAGACTCCAACGTGACTACGTTCGTGGAC	30	0.433333	37.34	chr3L: 17,552,599–17,552,628
	47	GCATCGACTCGTACACAGCCCTATTTCCCAGAGAGCTCTCCTTTCACTCGTGACTACGTTCGTGGAC	29	0.482759	37.53	chr3L: 17,552,629–17,552,657
	48	GCATCGACTCGTACACAGCCCCGGATAATGCAGCTTTAAATCGAGATAGTCGTGACTACGTTCGTGGAC	31	0.419355	37.06	chr3L: 17,552,676–17,552,706
	49	GCATCGACTCGTACACAGCCGAAATCGGTAAACAAGAATCTGAGCCACAACGTGACTACGTTCGTGGAC	31	0.419355	37.94	chr3L: 17,552,707–17,552,737
	50	GCATCGACTCGTACACAGCAGAGCAGCATCGAACCAGATATGCAAAACGTGACTACGTTCGTGGAC	28	0.428571	37.35	chr3L: 17,552,756–17,552,783
	51	GCATCGACTCGTACACAGCTCACCGCATCTACCATTATTACCTAGCGTAAACGTGACTACGTTCGTGGAC	32	0.40625	37.68	chr3L: 17,552,854–17,552,885
	52	GCATCGACTCGTACACAGCACGAGGTCTCAGTTTATGAGGTTTCCCCCGTGACTACGTTCGTGGAC	28	0.5	38.02	chr3L: 17,552,927–17,552,954
	53	GCATCGACTCGTACACAGCCCAGTCGGTGTATTTTGTAGTTCTAAGACACCCGTGACTACGTTCGTGGAC	32	0.4375	37.23	chr3L: 17,552,960–17,552,991
	54	GCATCGACTCGTACACAGCCGGATTGACGATATTTGAAGTCGAGATCACATCGTGACTACGTTCGTGGAC	32	0.40625	37.18	chr3L: 17,553,006–17,553,037
	55	GCATCGACTCGTACACAGCACACATTCGCAAACCAAACACACCAAACGTGACTACGTTCGTGGAC	27	0.407407	37.11	chr3L: 17,553,209–17,553,235
	56	GCATCGACTCGTACACAGCGACAACTTCTACAACAATTTCCAAACACTGCCCGTGACTACGTTCGTGGAC	32	0.40625	37.46	chr3L: 17,553,541–17,553,572
	57	GCATCGACTCGTACACAGCGCAACCGCAATCCTCAATGCAATATACCCGTGACTACGTTCGTGGAC	28	0.464286	37.14	chr3L: 17,553,573–17,553,600
	58	GCATCGACTCGTACACAGCCAAGCCTTACATAATGGAACAGATCTGGACATCGTGACTACGTTCGTGGAC	32	0.40625	37.1	chr3L: 17,553,647–17,553,678
	59	GCATCGACTCGTACACAGCTGTTAACGTCACACTGCCACAAATCGAAACGTGACTACGTTCGTGGAC	29	0.413793	37.91	chr3L: 17,553,679–17,553,707
	60	GCATCGACTCGTACACAGCCAAACCAAACTCAAGTCTCTCGATCTGAAGTTCGTGACTACGTTCGTGGAC	32	0.40625	37.36	chr3L: 17,553,743–17,553,774
	61	GCATCGACTCGTACACAGCGAGCCCTCGTTTAAGCAGTCTTAGAACACCGTGACTACGTTCGTGGAC	29	0.482759	37.44	chr3L: 17,553,775–17,553,803
	62	GCATCGACTCGTACACAGCCAGGATAAACCCGAAGAAGGCACTTCTTCGTGACTACGTTCGTGGAC	28	0.464286	37.08	chr3L: 17,553,804–17,553,831
	63	GCATCGACTCGTACACAGCAAACACACACATCCTAACTGGAGCTAAGAACCGTGACTACGTTCGTGGAC	31	0.419355	37.19	chr3L: 17,553,916–17,553,946
	64	GCATCGACTCGTACACAGCGGGTGTCTGTGCTTGGGCTAATTGTTTTCGTGACTACGTTCGTGGAC	28	0.464286	38.32	chr3L: 17,554,081–17,554,108
	65	GCATCGACTCGTACACAGCACATATGTATACGGAGATCTGAACGATCTGCACGTGACTACGTTCGTGGAC	32	0.40625	37.34	chr3L: 17,554,110–17,554,141
	66	GCATCGACTCGTACACAGCAGTGCAGATGCAGATATGGGTCTATGTATGACGTGACTACGTTCGTGGAC	31	0.419355	37.39	chr3L: 17,554,142–17,554,172
	67	GCATCGACTCGTACACAGCTTTCAACTGTCCCCTAGCCCAACCCGCGTGACTACGTTCGTGGAC	26	0.576923	40.56	chr3L: 17,554,191–17,554,216
	68	GCATCGACTCGTACACAGCGACGAAGGACGACCGAATTGATTCATATTGATCGTGACTACGTTCGTGGAC	32	0.40625	37.39	chr3L: 17,554,343–17,554,374
	69	GCATCGACTCGTACACAGCTGCTACTGCTATGGCGGAAGGAAGAGCGTGACTACGTTCGTGGAC	26	0.538462	38.22	chr3L: 17,554,375–17,554,400
	70	GCATCGACTCGTACACAGCGGGCGTTAGTGTTGTACTTGTAACTGTAGATTCGTGACTACGTTCGTGGAC	32	0.40625	37.05	chr3L: 17,554,494–17,554,525
	71	GCATCGACTCGTACACAGCCACCCAGCTAAATCGACGGTAAATAATGATCTCGTGACTACGTTCGTGGAC	32	0.40625	37.07	chr3L: 17,554,532–17,554,563
	72	GCATCGACTCGTACACAGCCACACCCTGTGTCCTGTACCCTATACATACGTGACTACGTTCGTGGAC	29	0.482759	37.11	chr3L: 17,554,564–17,554,592
	73	GCATCGACTCGTACACAGCAGCTGATAGTCCCAATACGCGTACATATACTTCGTGACTACGTTCGTGGAC	32	0.40625	37.37	chr3L: 17,554,628–17,554,659
	74	GCATCGACTCGTACACAGCGCCAGCGATAAGCGTAGGTTACACACATCGTGACTACGTTCGTGGAC	28	0.5	39.03	chr3L: 17,554,660–17,554,687
	75	GCATCGACTCGTACACAGCGGATTTCTTTGTACATGCGTTGAGTTTCTTGGCGTGACTACGTTCGTGGAC	32	0.40625	37.34	chr3L: 17,554,691–17,554,722
	76	GCATCGACTCGTACACAGCTAGTGGCTGAAGGCCACGCGAGATAGCGTGACTACGTTCGTGGAC	26	0.576923	40.05	chr3L: 17,554,723–17,554,748
	77	GCATCGACTCGTACACAGCGGTATAAATCAACCGGCTAGCGGCAACGTGACTACGTTCGTGGAC	26	0.5	37.47	chr3L: 17,554,749–17,554,774
	78	GCATCGACTCGTACACAGCGCTGGAATGGCAATAGGTTTTGGGTGGCGTGACTACGTTCGTGGAC	27	0.518519	38.66	chr3L: 17,554,775–17,554,801
	79	GCATCGACTCGTACACAGCTCGATCCCAGATCGCAGACGGATCGACGTGACTACGTTCGTGGAC	26	0.576923	40.83	chr3L: 17,554,802–17,554,827
	80	GCATCGACTCGTACACAGCGGAGGACGACGAGGCCTGTAAATATAGTCGTGACTACGTTCGTGGAC	28	0.5	37.46	chr3L: 17,554,828–17,554,855
TAD -2	1	GCATCGACTCGTACACAGCTGGCTCGGTATCGAGCACTGAGTCCGCGTGACTACGTTCGTGGAC	26	0.615385	41.6	chr3L: 17,947,436–17,947,461
	2	GCATCGACTCGTACACAGCGGTCCATGGAGGACGGCAACAACAGCCGTGACTACGTTCGTGGAC	26	0.615385	41.78	chr3L: 17,947,498–17,947,523
	3	GCATCGACTCGTACACAGCCACCCTGCACACCGAGAAACTGGTAGCGTGACTACGTTCGTGGAC	26	0.576923	39.15	chr3L: 17,947,569–17,947,594
	4	GCATCGACTCGTACACAGCCTGCCTGCAGTACATTGTCGCCCAGACGTGACTACGTTCGTGGAC	26	0.576923	40.91	chr3L: 17,947,610–17,947,635
	5	GCATCGACTCGTACACAGCATCGTTCTGATTACGCCGGATCGCCCCGTGACTACGTTCGTGGAC	26	0.576923	40.74	chr3L: 17,947,683–17,947,709
	6	GCATCGACTCGTACACAGCAGCGCATGAACTCGATGAACCTGACACGTGACTACGTTCGTGGAC	26	0.5	38.73	chr3L: 17,947,710–17,947,735
	7	GCATCGACTCGTACACAGCATGCGATCCAGAACGGAGCCAATGCCCGTGACTACGTTCGTGGAC	26	0.576923	41.5	chr3L: 17,947,762–17,947,787
	8	GCATCGACTCGTACACAGCCTGCATGTTTGACTCGTCGATAAACTCAATCACGTGACTACGTTCGTGGAC	32	0.40625	37.77	chr3L: 17,947,788–17,947,813
	9	GCATCGACTCGTACACAGCATGATTCCCGGCTTCCAGCTGCTCACCGTGACTACGTTCGTGGAC	26	0.576923	41.07	chr3L: 17,947,828–17,947,853
	10	GCATCGACTCGTACACAGCGAGCAGGAGTTCTCGCAGCGTTTCGCCGTGACTACGTTCGTGGAC	26	0.615385	41.92	chr3L: 17,947,860–17,947,885
	11	GCATCGACTCGTACACAGCCTTGGCACATCTCTTTAACACATTACCACCTTCGTGACTACGTTCGTGGAC	32	0.40625	37.69	chr3L: 17,947,903–17,947,928
	12	GCATCGACTCGTACACAGCGCCAAGCAACAGTTATAGGAAAAGTTGAACAGCGTGACTACGTTCGTGGAC	32	0.40625	37.17	chr3L: 17,947,961–17,947,986
	13	GCATCGACTCGTACACAGCCCTTCGCGTGTGAAATAAGCGATGACGCGTGACTACGTTCGTGGAC	27	0.518519	38.55	chr3L: 17,947,989–17,948,014
	14	GCATCGACTCGTACACAGCGTGGGCGTGCGGAAGTACAAATAGTTATTATTCGTGACTACGTTCGTGGAC	32	0.40625	37.74	chr3L: 17,948,015–17,948,040
	15	GCATCGACTCGTACACAGCGGAAATGCGACATTCGCAGAGTGAGACGTGACTACGTTCGTGGAC	26	0.5	37.52	chr3L: 17,948,051–17,948,076
	16	GCATCGACTCGTACACAGCCGTAGGCGAAGCTTTCCCTCTATTTTCTATTTCGTGACTACGTTCGTGGAC	32	0.40625	37.21	chr3L: 17,948,111–17,948,139
	17	GCATCGACTCGTACACAGCAGCGGCAAAAGCTCTCGACTATGGGGCGTGACTACGTTCGTGGAC	26	0.576923	40.76	chr3L: 17,948,296–17,948,327
	18	GCATCGACTCGTACACAGCGCACACAATCCGGAACCTTGAACTCTACGTGACTACGTTCGTGGAC	27	0.481481	37.14	chr3L: 17,948,360–17,948,385
	19	GCATCGACTCGTACACAGCTAGACGCTGAGCAATTCCCACACCCCCGTGACTACGTTCGTGGAC	26	0.576923	40.55	chr3L: 17,948,386–17,948,411
	20	GCATCGACTCGTACACAGCGTAACTCAAAACCCGGAAAGCCAAATGGCGTGACTACGTTCGTGGAC	28	0.464286	37.16	chr3L: 17,948,568–17,948,593
	21	GCATCGACTCGTACACAGCGATGGCCAGCAGAACAAGTCGCCCTCCGTGACTACGTTCGTGGAC	26	0.615385	41.59	chr3L: 17,948,600–17,948,625
	22	GCATCGACTCGTACACAGCTTTTCCGCACCGAGCACAAGGAGCTGCGTGACTACGTTCGTGGAC	26	0.576923	41.65	chr3L: 17,948,674–17,948,699
	23	GCATCGACTCGTACACAGCGTTGCTGGAGACGATGCCCGATCTGCCGTGACTACGTTCGTGGAC	26	0.615385	41.54	chr3L: 17,948,700–17,948,725
	24	GCATCGACTCGTACACAGCCGAGAAGATGTACTCGCGACTCAAGGGCGTGACTACGTTCGTGGAC	27	0.555556	38.49	chr3L: 17,948,742–17,948,767
	25	GCATCGACTCGTACACAGCGATGCCGAGATAGGCCTGTTCTGCGCCGTGACTACGTTCGTGGAC	26	0.615385	41.39	chr3L: 17,948,768–17,948,793
	26	GCATCGACTCGTACACAGCGGTGGACTCCACCTTCAATTTCGCGGCGTGACTACGTTCGTGGAC	26	0.576923	39.87	chr3L: 17,948,804–17,948,829
	27	GCATCGACTCGTACACAGCTCTAAATGGCCAGGTGATGCGACGGGCGTGACTACGTTCGTGGAC	26	0.576923	40.79	chr3L: 17,948,861–17,948,886
	28	GCATCGACTCGTACACAGCACGATAAGTTCACGCTCCTGAAGGCGCGTGACTACGTTCGTGGAC	26	0.538462	38.92	chr3L: 17,948,887–17,948,913
	29	GCATCGACTCGTACACAGCTAATTCGCGGCGTGATCGACTTTGCCGCGTGACTACGTTCGTGGAC	27	0.555556	41.68	chr3L: 17,948,938–17,948,963
	30	GCATCGACTCGTACACAGCCTGAACCCCGCCCCTGAACTGCAATCCGTGACTACGTTCGTGGAC	26	0.615385	41.66	chr3L: 17,948,965–17,948,990
	31	GCATCGACTCGTACACAGCACCGGTCAGGTATTAGTTTTAAGCACTCTACTCGTGACTACGTTCGTGGAC	32	0.40625	37.4	chr3L: 17,948,991–17,949,016
	32	GCATCGACTCGTACACAGCTGATGGGGTGCGGGGAAAAGTACACGCGTGACTACGTTCGTGGAC	26	0.576923	40.93	chr3L: 17,949,017–17,949,042
	33	GCATCGACTCGTACACAGCTAAATGAGTGGGCGGGAGGGGAGGTTCCGTGACTACGTTCGTGGAC	27	0.592593	41.64	chr3L: 17,949,051–17,949,076
	34	GCATCGACTCGTACACAGCGAGAGAGACGGCAGATAGCTGGCGTGCGTGACTACGTTCGTGGAC	26	0.615385	40.42	chr3L: 17,949,077–17,949,102
	35	GCATCGACTCGTACACAGCTGTCGAAAGCTTCCAGCGGCGTTTAACGTGACTACGTTCGTGGAC	26	0.5	39.51	chr3L: 17,949,107–17,949,138
	36	GCATCGACTCGTACACAGCTGTAGCCTACGGATGGAGTGGGGTGGCGTGACTACGTTCGTGGAC	26	0.615385	41.23	chr3L: 17,949,171–17,949,196
	37	GCATCGACTCGTACACAGCGTTCGTCGACCTTGGCTGCTAATGTCCGTGACTACGTTCGTGGAC	26	0.538462	37.92	chr3L: 17,949,202–17,949,227
	38	GCATCGACTCGTACACAGCACCTCATTCCGCTGGCGAAATACAAAACGTGACTACGTTCGTGGAC	27	0.444444	37.65	chr3L: 17,949,230–17,949,256
	39	GCATCGACTCGTACACAGCCGAAATAACATGCACATTCGCTCGGCTCGTGACTACGTTCGTGGAC	27	0.481481	38.48	chr3L: 17,949,262–17,949,287
	40	GCATCGACTCGTACACAGCATGATGATAGATGGCACGGGGAGGGGCGTGACTACGTTCGTGGAC	26	0.576923	39.77	chr3L: 17,949,289–17,949,314
	41	GCATCGACTCGTACACAGCCTCGGTGCTGGCCAAGTCTCTCATGGCGTGACTACGTTCGTGGAC	26	0.615385	40.93	chr3L: 17,949,343–17,949,374
	42	GCATCGACTCGTACACAGCCAGAGCCAGCTGCACATGCACCTGACCGTGACTACGTTCGTGGAC	26	0.615385	41.96	chr3L: 17,949,377–17,949,408
	43	GCATCGACTCGTACACAGCAGAGTCCAGTCCCGAACAGTGTGGCCCGTGACTACGTTCGTGGAC	26	0.615385	41.91	chr3L: 17,949,479–17,949,510
	44	GCATCGACTCGTACACAGCCACTTCCGGCTCGAACAGCCTGAGTGCGTGACTACGTTCGTGGAC	26	0.615385	41.18	chr3L: 17,949,511–17,949,536
	45	GCATCGACTCGTACACAGCTACAAGCCGCACAAGAAATTCCGGGCCCGTGACTACGTTCGTGGAC	27	0.555556	41.72	chr3L: 17,949,537–17,949,563
	46	GCATCGACTCGTACACAGCATACCAACTCGCTGATGGACGAGGCCCGTGACTACGTTCGTGGAC	26	0.576923	40.33	chr3L: 17,949,569–17,949,595
	47	GCATCGACTCGTACACAGCGTGGAGGATATGCCCGTGCTGAAGCGCGTGACTACGTTCGTGGAC	26	0.615385	41.4	chr3L: 17,949,603–17,949,634
	48	GCATCGACTCGTACACAGCCCAGCAGCCATCTGAAGCGACAGATTCGTGACTACGTTCGTGGAC	26	0.538462	39.31	chr3L: 17,949,635–17,949,660
	49	GCATCGACTCGTACACAGCGTGGTGTCCGTGTCACCAGTTCGCTCCGTGACTACGTTCGTGGAC	26	0.615385	41.28	chr3L: 17,949,661–17,949,686
	50	GCATCGACTCGTACACAGCACAATCAGGTGGTGCAGCATCCGCAGCGTGACTACGTTCGTGGAC	26	0.576923	41.61	chr3L: 17,949,687–17,949,712
	51	GCATCGACTCGTACACAGCAGTGTGGATGATGCGCTGGACTGCAGCGTGACTACGTTCGTGGAC	26	0.576923	41.14	chr3L: 17,949,730–17,949,761
	52	GCATCGACTCGTACACAGCGAACGAGTGCAAGGCGGTGAGTTCGGCGTGACTACGTTCGTGGAC	26	0.615385	41.73	chr3L: 17,949,827–17,949,852
	53	GCATCGACTCGTACACAGCATTCGGGCATTGAGTCGGGCAACGAGCGTGACTACGTTCGTGGAC	26	0.576923	41.34	chr3L: 17,949,855–17,949,880
	54	GCATCGACTCGTACACAGCCTACAGAAAGCTAGATTCGCCCACGGCGTGACTACGTTCGTGGAC	26	0.538462	37.15	chr3L: 17,949,881–17,949,906
	55	GCATCGACTCGTACACAGCACAACTGCACCACCACTTGACAGCCGCGTGACTACGTTCGTGGAC	26	0.576923	41.62	chr3L: 17,949,907–17,949,933
	56	GCATCGACTCGTACACAGCTAATGCGCATTCCCGCAACTTGAATGGGGCGTGACTACGTTCGTGGAC	29	0.517241	41.86	chr3L: 17,949,980–17,950,006
	57	GCATCGACTCGTACACAGCCAGCAGCAGATCGGTGAGTAATCTTTTATTGACGTGACTACGTTCGTGGAC	32	0.40625	37.36	chr3L: 17,950,021–17,950,046
	58	GCATCGACTCGTACACAGCCACCCAGAACGGGCTGACAATCACGCCGTGACTACGTTCGTGGAC	26	0.615385	41.89	chr3L: 17,950,047–17,950,073
	59	GCATCGACTCGTACACAGCGATATCGTTGGCTCGCACGCACATCTCGTGACTACGTTCGTGGAC	26	0.538462	39.44	chr3L: 17,950,074–17,950,101
	60	GCATCGACTCGTACACAGCTGGACTACGGCAGTCCGAGCAGTTCGCGTGACTACGTTCGTGGAC	26	0.615385	41.93	chr3L: 17,950,157–17,950,182
	61	GCATCGACTCGTACACAGCTCGCTGAAAACAATGGTGGGCAGATGCGTGACTACGTTCGTGGAC	26	0.5	38.25	chr3L: 17,950,183–17,950,208
	62	GCATCGACTCGTACACAGCGCGAGAAGCACACATGAAAGAAATCAAACGTACGTGACTACGTTCGTGGAC	32	0.40625	38.44	chr3L: 17,950,223–17,950,254
	63	GCATCGACTCGTACACAGCCGTGTGCTTATTGAAACAGAACGTAGCAAGTACGTGACTACGTTCGTGGAC	32	0.40625	37.87	chr3L: 17,950,259–17,950,290
	64	GCATCGACTCGTACACAGCAAGAGATTCGGCGGCAGACAGCACAACGTGACTACGTTCGTGGAC	26	0.538462	40.85	chr3L: 17,950,291–17,950,316
	65	GCATCGACTCGTACACAGCGCGAGCGCGTTTCTATGGCATTCTTTTCGTGACTACGTTCGTGGAC	27	0.481481	38.87	chr3L: 17,950,380–17,950,406
	66	GCATCGACTCGTACACAGCGTGGCGAAAATCAGTTTGCCGGTTGCCGTGACTACGTTCGTGGAC	26	0.538462	39.87	chr3L: 17,950,435–17,950,460
	67	GCATCGACTCGTACACAGCATGATACGACGACGTCAAAGCGCCGGCGTGACTACGTTCGTGGAC	26	0.576923	41.13	chr3L: 17,950,473–17,950,498
	68	GCATCGACTCGTACACAGCGCGGGAGTCGAGTCATAAATAGCCCCCGTGACTACGTTCGTGGAC	26	0.576923	38.72	chr3L: 17,950,583–17,950,608
	69	GCATCGACTCGTACACAGCGTGATATGTCAGGAAAGGCAATTCGGGTACGTGACTACGTTCGTGGAC	29	0.448276	37.04	chr3L: 17,950,609–17,950,637
	70	GCATCGACTCGTACACAGCTCGAATCGGATGGGATGTTATGGGATCTTCGTGACTACGTTCGTGGAC	29	0.448276	37.68	chr3L: 17,950,638–17,950,666
	71	GCATCGACTCGTACACAGCCCACACTAACGCCAATTGAAGGTCGAACGTGACTACGTTCGTGGAC	27	0.481481	37.74	chr3L: 17,950,667–17,950,693
	72	GCATCGACTCGTACACAGCGAACCGAAATAGAAATTCCTCTAGCGAAACGACGTGACTACGTTCGTGGAC	32	0.40625	37.28	chr3L: 17,950,779–17,950,810
	73	GCATCGACTCGTACACAGCGCTACGATCTCGGTGAAATTCGGAATTCGCGTGACTACGTTCGTGGAC	29	0.482759	37.9	chr3L: 17,950,811–17,950,839
	74	GCATCGACTCGTACACAGCTATGACGGAAGGCGGAAGATTCGCCGCGTGACTACGTTCGTGGAC	26	0.576923	40.68	chr3L: 17,950,863–17,950,888
	75	GCATCGACTCGTACACAGCGAGAGCAATCTGTAAAATTGTCAGGTGGTTCACGTGACTACGTTCGTGGAC	32	0.40625	37.65	chr3L: 17,950,931–17,950,962
	76	GCATCGACTCGTACACAGCACGGCGTCACAAAACTGCAATACACATATACGTGACTACGTTCGTGGAC	30	0.4	37.55	chr3L: 17,951,003–17,951,032
	77	GCATCGACTCGTACACAGCGAGTATGAGGAAGCGAATGCCAGACAACGTGACTACGTTCGTGGAC	27	0.481481	37.02	chr3L: 17,951,033–17,951,059
	78	GCATCGACTCGTACACAGCGCTTCCCTCTCTTTCTCTGTTTGCAGTTCATACGTGACTACGTTCGTGGAC	32	0.4375	38.67	chr3L: 17,951,117–17,951,148
	79	GCATCGACTCGTACACAGCTTGGAGTGAGCGAAATGAGCGGATCCCGTGACTACGTTCGTGGAC	26	0.538462	39.05	chr3L: 17,951,149–17,951,174
	80	GCATCGACTCGTACACAGCAGAACAGCGACCTTGGAGCAAGTTATTTTCGTGACTACGTTCGTGGAC	29	0.413793	37.49	chr3L: 17,951,181–17,951,209
Luciferase Reporter	1	GCATCGACTCGTACACAGCTTTGGCGTCTTCGGCCATGTTGGTACCGTGACTACGTTCGTGGAC	26	0.538462	40.93
	2	GCATCGACTCGTACACAGCAATGGCGCCGGGCCTTTCTTTATGTTCGTGACTACGTTCGTGGAC	26	0.5	41.96
	3	GCATCGACTCGTACACAGCCAGCGGTTCCATCTTCCAGCGGATAGCGTGACTACGTTCGTGGAC	26	0.576923	41.91
	4	GCATCGACTCGTACACAGCGTATCTCTTCATAGCCTTATGCAGTTGCTCTCCGTGACTACGTTCGTGGAC	32	0.4375	41.18
	5	GCATCGACTCGTACACAGCAAAGCAATTGTTCCAGGAACCAGGGCCGTGACTACGTTCGTGGAC	26	0.5	41.72
	6	GCATCGACTCGTACACAGCTGATGTCCACCTCGATATGTGCATCTGTACGTGACTACGTTCGTGGAC	29	0.448276	40.33
	7	GCATCGACTCGTACACAGCAACGGACATTTCGAAGTACTCAGCGTAAGCGTGACTACGTTCGTGGAC	29	0.448276	41.4
	8	GCATCGACTCGTACACAGCCCATATCGTTTCATAGCTTCTGCCAACCGCGTGACTACGTTCGTGGAC	29	0.482759	39.31
	9	GCATCGACTCGTACACAGCTGCATACGACGATTCTGTGATTTGTATTCAGCCGTGACTACGTTCGTGGAC	32	0.40625	41.28
	10	GCATCGACTCGTACACAGCCACCGGCATAAAGAATTGAAGAGAGTTTTCACCGTGACTACGTTCGTGGAC	32	0.40625	41.61
	11	GCATCGACTCGTACACAGCGCAACTCCGATAAATAACGCGCCCAACGTGACTACGTTCGTGGAC	26	0.5	41.14
	12	GCATCGACTCGTACACAGCTATAAATGTCGTTCGCGGGCGCAACTCGTGACTACGTTCGTGGAC	26	0.5	41.73
	13	GCATCGACTCGTACACAGCGCCCATACTGTTGAGCAATTCACGTTCATCGTGACTACGTTCGTGGAC	29	0.448276	41.34
	14	GCATCGACTCGTACACAGCACGAACACCACGGTAGGCTGCGAAATCGTGACTACGTTCGTGGAC	26	0.538462	37.15
	15	GCATCGACTCGTACACAGCCTGAAATCCCTGGTAATCCGTTTTAGAATCCACGTGACTACGTTCGTGGAC	32	0.40625	41.62
	16	GCATCGACTCGTACACAGCAGATGAGATGTGACGAACGTGTACATCGACGTGACTACGTTCGTGGAC	29	0.448276	41.86
	17	GCATCGACTCGTACACAGCGCACAAAATCGTATTCATTAAAACCGGGAGGTCGTGACTACGTTCGTGGAC	32	0.40625	37.36
	18	GCATCGACTCGTACACAGCCAATTGTCTTGTCCCTATCGAAGGACTCTGCGTGACTACGTTCGTGGAC	30	0.466667	41.89
	19	GCATCGACTCGTACACAGCCCAGTAGATCCAGAGGAGTTCATGATCAGTGCGTGACTACGTTCGTGGAC	31	0.483871	39.44
	20	GCATCGACTCGTACACAGCGAGGCAGAGCGACACCTTTAGGCAGACGTGACTACGTTCGTGGAC	26	0.576923	41.93
	21	GCATCGACTCGTACACAGCGCGAGAATCTCACGCAGGCAGTTCTATCGTGACTACGTTCGTGGAC	27	0.518519	38.25
	22	GCATCGACTCGTACACAGCGCAGTATCCGGAATGATTTGATTGCCAAAACGTGACTACGTTCGTGGAC	30	0.4	38.44
	23	GCATCGACTCGTACACAGCCCAAAACCGTGATGGAATGGAACAACACTTAACGTGACTACGTTCGTGGAC	32	0.40625	37.87
	24	GCATCGACTCGTACACAGCGGCTCCTCAGAAACAGCTCTTCTTCAAATCTACGTGACTACGTTCGTGGAC	32	0.4375	40.85
	25	GCATCGACTCGTACACAGCGCAGCGCACTTTGAATCTTGTAATCCTGAACGTGACTACGTTCGTGGAC	30	0.433333	38.87
	26	GCATCGACTCGTACACAGCCGAAGAAGGAGAATAGGGTTGGCACCACGTGACTACGTTCGTGGAC	27	0.518519	39.87
	27	GCATCGACTCGTACACAGCCGCCACCAGAAGCAATTTCGTGTAAATTAGATCGTGACTACGTTCGTGGAC	32	0.40625	41.13
	28	GCATCGACTCGTACACAGCTTCCCCGACTTCCTTAGAGAGGGGAGCGTGACTACGTTCGTGGAC	26	0.576923	38.72
	29	GCATCGACTCGTACACAGCTGGCAGATGGAACCTCTTGGCAACCGCGTGACTACGTTCGTGGAC	26	0.576923	37.04
	30	GCATCGACTCGTACACAGCAGTGAGCCCATATCCTTGCCTGATACCCGTGACTACGTTCGTGGAC	27	0.518519	37.68
	31	GCATCGACTCGTACACAGCTCGGGTGTAATCAGAATAGCTGATGTAGTCTCCGTGACTACGTTCGTGGAC	32	0.4375	37.74
	32	GCATCGACTCGTACACAGCTCCAGATCCACAACCTTCGCTTCAAAACGTGACTACGTTCGTGGAC	27	0.444444	37.28
	33	GCATCGACTCGTACACAGCACCTCTCACACACAGTTCGCCTCTTTCGTGACTACGTTCGTGGAC	26	0.5	37.9
	34	GCATCGACTCGTACACAGCGCTTCCGGATTGTTTACATAACCGGACATAATCGTGACTACGTTCGTGGAC	32	0.40625	40.68
	35	GCATCGACTCGTACACAGCCCATCCTTGTCAATCAAGGCGTTGGTCCGTGACTACGTTCGTGGAC	27	0.518519	37.65
	36	GCATCGACTCGTACACAGCCCAGTAAGCTATGTCTCCAGAATGTAGCCATCGTGACTACGTTCGTGGAC	31	0.451613	37.55
	37	GCATCGACTCGTACACAGCCCTTTGTACTTAATCAGAGACTTCAGGCGGCGTGACTACGTTCGTGGAC	30	0.466667	37.02
	38	GCATCGACTCGTACACAGCCCAATTCAGCGGGAGCCACCTGATAGCGTGACTACGTTCGTGGAC	26	0.576923	38.67
	39	GCATCGACTCGTACACAGCGTTGGGGTGTTGGAGCAAGATGGATTCGTGACTACGTTCGTGGAC	26	0.5	39.05
	40	GCATCGACTCGTACACAGCAGACCTGCGACACCTGCGTCGAAGATCGTGACTACGTTCGTGGAC	26	0.576923	37.49
	41	GCATCGACTCGTACACAGCTTCCGTCATCGTCTTTCCGTGCTCCACGTGACTACGTTCGTGGAC	26	0.538462	38.49
	42	GCATCGACTCGTACACAGCACTGGCGACGTAATCCACGATCTCTTTCGTGACTACGTTCGTGGAC	27	0.481481	39.49
	43	GCATCGACTCGTACACAGCAAACACAACTCCTCCGCGCAACTTTTCGTGACTACGTTCGTGGAC	26	0.461538	40.49
	44	GCATCGACTCGTACACAGCCCTTCTTGGCCTTTATGAGGATCTCTCTGATTCGTGACTACGTTCGTGGAC	32	0.4375	41.49
	45	GCATCGACTCGTACACAGCTTACCTTCGAACCGCGGGCCCTCTAGCGTGACTACGTTCGTGGAC	26	0.615385	42.49
	46	GCATCGACTCGTACACAGCGACCGAGGAGAGGGTTAGGGATAGGCCGTGACTACGTTCGTGGAC	26	0.615385	43.49
	47	GCATCGACTCGTACACAGCATGATGACCGGTACGCGTAGAATCGACGTGACTACGTTCGTGGAC	26	0.5	44.49
	48	GCATCGACTCGTACACAGCAGCGGGTTTAAACTCAATGGTGATGGTGCGTGACTACGTTCGTGGAC	28	0.464286	45.49
	49	GCATCGACTCGTACACAGCCCTTAGAAGGCACAGTCGAGGCTGATCCGTGACTACGTTCGTGGAC	27	0.555556	46.49
	50	GCATCGACTCGTACACAGCGATCGAGGCTGATCAGCGAGCTCAGGCGTGACTACGTTCGTGGAC	26	0.615385	47.49
	51	GCATCGACTCGTACACAGCGCATTCTAGTTGTGGTTTGTCCAAACTCATCACGTGACTACGTTCGTGGAC	32	0.40625	48.49
		oligo sequence	length	GC%	Tm
5'-Cy3 labelled primer		GCATCGACTCGTACACAGC	19	0.578947	56
5'-phosphorylated primer		GTCCACGAACGTAGTCACG	19	0.578947	56
